# Supplementary material for: Pulsatilla koreana Nakai Extract Attenuates Atopic Dermatitis-like Symptoms by Regulating Skin Barrier Factors and Inhibiting the JAK/STAT Pathway
Source: Int J Mol Sci. 2025 Mar 25;26(7):2994. doi: 10.3390/ijms26072994 (PMC11988913; doi:10.3390/ijms26072994)
Supplement: Supplementary file 1 [file ijms-26-02994-s001.zip]

Archive with 1 entries (1 files):
- ijms-3403903-supplementary.pdf
